# Supplementary material for: Why sensitive bacteria are resistant to hospital infection control
Source: Wellcome Open Res. 2017 Nov 22;2:16. Originally published 2017 Mar 10. [Version 2] doi: 10.12688/wellcomeopenres.11033.2 (PMC5721567; doi:10.12688/wellcomeopenres.11033.2)
Supplement: Supplementary file 1 [file wellcomeopenres-2-14336-s0000.tgz]

Archive with 1 entries (1 files):
- b4fdf25b-a701-48c5-81f9-b69b71e19f10.pdf
